# Supplementary material for: Evaluating the Cysteine-Rich and Catalytic Subdomains of Human Tyrosinase and OCA1-Related Mutants Using 1 μs Molecular Dynamics Simulation
Source: Int J Mol Sci. 2023 Aug 22;24(17):13032. doi: 10.3390/ijms241713032 (PMC10487697; doi:10.3390/ijms241713032)
Supplement: Supplementary file 1 [file ijms-24-13032-s001.zip]

Archive with 1 entries (1 files):
- ijms-2453200-supplementary.pdf
